# Supplementary material for: ‘Le plus important est invisible’: congenital pericardial defect with structural, electrophysiological, and haemodynamic alterations induced by postural changes—a case report
Source: Eur Heart J Case Rep. 2025 Apr 21;9(5):ytaf200. doi: 10.1093/ehjcr/ytaf200 (PMC12056940; doi:10.1093/ehjcr/ytaf200)
Supplement: ytaf200_Supplementary_Data [file ytaf200_supplementary_data.zip]

Archive with 9 entries (9 files):
- Movie1.mp4
- Movie2.mp4
- Movie3.mp4
- Movie4.mp4
- Movie5.mp4
- Movie6.mp4
- Movie7.mp4
- Movie8.mp4
- Movie9.mp4
